# Supplementary material for: Activation of the Ahr–IL-6 Axis by Kynurenic Acid Promotes Bone Marrow-Derived MSC Expansion
Source: Curr Issues Mol Biol. 2025 Dec 30;48(1):48. doi: 10.3390/cimb48010048 (PMC12839728; doi:10.3390/cimb48010048)
Supplement: Supplementary file 1 [file cimb-48-00048-s001.zip]

Archive with 1 entries (1 files):
- cimb-4018805-supplementary.pdf
